# Supplementary material for: Induction of Non-Canonical Ferroptosis by Targeting Clusters Suppresses Glioblastoma
Source: Pharmaceutics. 2024 Sep 13;16(9):1205. doi: 10.3390/pharmaceutics16091205 (PMC11434859; doi:10.3390/pharmaceutics16091205)
Supplement: Supplementary file 1 [file pharmaceutics-16-01205-s001.zip]

Archive with 1 entries (1 files):
- pharmaceutics-3195511-supplementary.pdf
